# Supplementary material for: Synthesis of Epoxy Methacrylate Resin and Coatings Preparation by Cationic and Radical Photocrosslinking
Source: Molecules. 2021 Dec 17;26(24):7663. doi: 10.3390/molecules26247663 (PMC8706006; doi:10.3390/molecules26247663)
Supplement: Supplementary file 1 [file molecules-26-07663-s001.zip]

Archive with 1 entries (1 files):
- molecules-1481136-supplementary.pdf
